# Supplementary material for: Starch-Directed Synthesis of Worm-Shaped Silica Microtubes
Source: Materials (Basel). 2023 Apr 2;16(7):2831. doi: 10.3390/ma16072831 (PMC10096145; doi:10.3390/ma16072831)
Supplement: Supplementary file 1 [file materials-16-02831-s001.zip]

Archive with 1 entries (1 files):
- materials-2277673-supplementary.pdf
